# Supplementary material for: 5-HT regulates resistance to aumolertinib by attenuating ferroptosis in lung adenocarcinoma
Source: EMBO Mol Med. 2025 Sep 2;17(10):2586–611. doi: 10.1038/s44321-025-00293-5 (PMC12514003; doi:10.1038/s44321-025-00293-5)
Supplement: Supplementary file 2 — Table EV1 [file 44321_2025_293_MOESM2_ESM.xlsx]

## Sheet: Sheet1
Table EV1：Statistics on patients with HER2 alterations
HER2 Alternation	Subtype	N	EGFR Mutation	Cancer Stages
				Stage 1	Stage 2	Stage 3	Stage 4	NA
Mutation	p. Y772-A775dup	30	0	13			16	1
	p. S310F/Y	7	6				7
	p. G776delinsVC /LC	6	0	1		1	4
	p. L755S/P	4	1	1	1		2
	p. G778-P780dup	2	0				2
	p. V842I	2	1	1			1
	p.V659E	2	0		1		1
	p. A446V	2	0		1			1
	p. V777L	1	1					1
	p. R143Q	1	0			1
Amplification		20	8	1	1	2	12	4
Mutation & Amplification		4	1		1		3
