# Supplementary material for: 5-HT regulates resistance to aumolertinib by attenuating ferroptosis in lung adenocarcinoma
Source: EMBO Mol Med. 2025 Sep 2;17(10):2586–611. doi: 10.1038/s44321-025-00293-5 (PMC12514003; doi:10.1038/s44321-025-00293-5)
Supplement: Supplementary file 4 — Source data Fig. 1 [file 44321_2025_293_MOESM4_ESM.zip]

Archive with 34 entries (24 files):
- Figure 1/
- Figure 1/1A/
- Figure 1/1A/22.11CT.tif
- Figure 1/1A/23.3CT.tif
- Figure 1/1B/
- Figure 1/1B/western H1975_GAPDH.tif
- Figure 1/1B/western H1975_HER2.tif
- Figure 1/1B/western H3255_GAPDH.tif
- Figure 1/1B/western H3255_HER2.tif
- Figure 1/1B/western PC9_GAPDH.tif
- Figure 1/1B/western PC9_HER2.tif
- Figure 1/1C/
- Figure 1/1C/CCK8 Fig 1C.xls
- Figure 1/1C/H1975 3 re.tif
- Figure 1/1C/H1975 Aum IC50.tif
- Figure 1/1D/
- Figure 1/1D/CCK8 Fig 1D.xlsx
- Figure 1/1D/PC9 IC50 3re.tif
- Figure 1/1D/PC9 IC50.tif
- Figure 1/1E/
- Figure 1/1E/CCK8 Fig 1E.xlsx
- Figure 1/1E/H3255 IC50 3re.emf
- Figure 1/1E/H3255 IC50.tif
- Figure 1/1F/
- Figure 1/1F/mice tumor.jpg
- Figure 1/1G/
- Figure 1/1G/Tumor weight.tif
- Figure 1/1G/Tumor weight.xlsx
- Figure 1/1H/
- Figure 1/1H/Tumor volume.tif
- Figure 1/1H/Tumor volume.xlsx
- Figure 1/1I/
- Figure 1/1I/Body weight.tif
- Figure 1/1I/Body weight.xlsx
