# Supplementary material for: 5-HT regulates resistance to aumolertinib by attenuating ferroptosis in lung adenocarcinoma
Source: EMBO Mol Med. 2025 Sep 2;17(10):2586–611. doi: 10.1038/s44321-025-00293-5 (PMC12514003; doi:10.1038/s44321-025-00293-5)
Supplement: Supplementary file 4 — Source data Fig. 1 [file 44321_2025_293_MOESM4_ESM.zip › Figure 1/1C/CCK8 Fig 1C.xls]

## Sheet: Fig 1C
Cell viabilty (% 0 uM)
Aum Concentration (µM)	H1975 EV-1				H1975 S310F-1
0	99.8075	105.429	95.8799	98.8833	95.2381	97.7591	104.622	102.381
0.01	87.9476	91.0281	89.7189	69.0027	116.106	112.745	97.7591	88.2353
0.1	55.3716	60.4544	64.8441	56.8348	92.437	87.535	92.577	84.1737
1	36.3496	41.8175	39.3531	40.1232	83.4734	82.0728	93.4174	79.4118
5	3.2345	3.46554	2.92645	3.08048	29.2717	31.6527	39.2157	36.6947
10	0.231036	0.308048	0.231036	0.308048	0.280112	0.280112	0.70028	0.280112
50	0.154024	0.154024	0.0770119	0.308048	0.280112	0.280112	0.140056	0.420168
100	0.539084	0.770119	0.693107	0.616095	0.70028	0.70028	0.840336	0.840336
Cell viabilty (% 0 uM)
Aum Concentration (µM)	H1975 EV-2				H1975 S310F-2
0	99.6193	93.9291	102.825	103.627	99.5992	97.9158	102.325	100.16
0.001	71.0078	96.7341	98.7377	98.1767	97.9158	98.2365	102.725	110.261
0.01	70.0461	86.4757	86.7161	72.5306	97.996	96.7936	102.806	91.6633
0.1	70.0461	75.1753	64.1154	64.5963	86.1323	82.2846	92.0641	89.5792
1	65.4779	65.558	63.5544	65.0771	89.8998	80.7615	81.002	77.8758
5	12.3422	11.8614	9.29673	12.4224	46.3727	36.4329	39.479	35.0701
10	0.480866	0.56101	0.480866	0.56101	8.85772	9.73948	6.61323	5.09018
50	0.801443	0.801443	0.801443	0.721298	0.921844	0.921844	0.761523	0.761523
100	1.20216	0.480866	1.36245	1.60289	1.64329	1.64329	1.16232	1.48297
Cell viabilty (% 0 uM)
Aum Concentration (µM)	H1975 EV-3				H1975 S310F-3
0	93.5014	91.799	110.722	103.978	100.186	102.607	101.862	95.3445
0.001	96.5788	105.025	84.1382	62.5962	102.048	97.8585	111.732	99.9069
0.01	92.3228	93.5669	80.144	84.3346	102.607	85.6611	106.331	87.8026
0.1	53.1675	71.4356	68.4236	60.6319	72.5326	79.4227	96.0894	74.7672
1	59.1259	53.102	47.4709	44.9173	75.1397	69.1806	82.5885	66.7598
5	14.6014	15.7145	12.4407	15.1907	39.1993	47.7654	40.0372	44.1341
10	0	0.130954	0.196431	0.261909	0.465549	0.651769	0.651769	0.837989
50	0.0654772	0.196431	0.261909	0.589294	0.0931099	0.18622	0.465549	0.27933
100	0.45834	0.392863	0.45834	0.45834	1.39665	0.651769	0.744879	1.30354
