# Supplementary material for: 5-HT regulates resistance to aumolertinib by attenuating ferroptosis in lung adenocarcinoma
Source: EMBO Mol Med. 2025 Sep 2;17(10):2586–611. doi: 10.1038/s44321-025-00293-5 (PMC12514003; doi:10.1038/s44321-025-00293-5)
Supplement: Supplementary file 4 — Source data Fig. 1 [file 44321_2025_293_MOESM4_ESM.zip › Figure 1/1D/CCK8 Fig 1D.xlsx]

## Sheet: Fig 1D
Cell viabilty (% 0 uM)
Aum Concentration (µM)	PC9 EV-1				PC9 S310F-1
0	100.334	94.0391	102.957	102.67	99.6519	101.137	95.6602	103.551
0.01	48.784	44.8259	47.6872	48.164	73.2421	76.0269	82.0144	71.0142
0.1	35.2408	37.2914	33.8579	37.0052	51.1952	43.4904	47.3428	41.6802
1	31.6166	32.9041	29.8999	36.1946	34.5788	36.1569	33.8826	33.6505
5	1.52599	1.62136	1.62136	0.858369	2.36714	0.974704	2.13507	1.06753
10	0.906056	0.906056	0.66762	0.572246	1.16036	1.25319	1.02112	1.11395
50	0.0953743	0.238436	0.238436	0.190749	0.139243	0.185658	0.185658	0.139243
100	0.429185	0.476872	0.429185	0.476872	0.41773	0.324901	0.371316	0.371316
Cell viabilty (% 0 uM)
Aum Concentration (µM)	PC9 EV-2				PC9 S310F-2
0	92.4825	97.4739	105.103	104.941	105.829	100.885	93.256	100.031
0.0001	119.834	118.494	88.5462	113.178	94.7818	135.368	100.641	112.42
0.001	108.593	99.0159	108.877	108.025	92.8898	113.946	111.688	130.668
0.01	38.6324	48.534	45.1253	41.189	58.8953	77.2048	59.9329	92.2185
0.1	17.7336	17.8148	20.7771	21.751	31.126	51.3274	34.0555	38.4498
1	18.5858	18.0988	17.6118	19.5597	39.7925	36.5578	42.2948	26.9149
5	0.689865	0.202901	1.13625	0.486964	2.38023	2.44126	3.53982	2.19713
10	0.0811606	0.202901	-0.0405803	0.0811606	0.549283	0.610314	0.549283	1.09857
50	-0.0811606	0.162321	0.0811606	0.0811606	0.183094	0.183094	0.183094	0.244126
100	0.243482	0.0811606	0.284062	0.284062	0.793409	0.610314	0.732377	0.610314
Cell viabilty (% 0 uM)
Aum Concentration (µM)	PC9 EV-3				PC9 S310F-3
0	99.8824	100.627	98.4314	101.647	99.1414	97.734	104.321	98.8037
0.0001	96.902	91.8431	97.4118	96.4706	96.1576	94.4124	91.1471	97.0021
0.001	79.9216	87.451	84.3137	80.3922	92.3856	91.4849	95.2006	101.112
0.01	46.1176	44.5098	45.4118	47.6471	89.9648	90.0774	84.8417	88.0507
0.1	24.1961	28.4706	23.2941	29.7255	46.6151	45.9958	52.8642	51.2315
1	12.4314	16.7059	19.3725	14.0392	25.841	24.7713	28.9937	27.361
5	0.0784314	0.235294	0.196078	0.156863	0.225194	0.112597	0.450387	0.281492
10	0.0392157	0.156863	0.196078	0.117647	0.619282	0	0.168895	0.112597
50	0.196078	0.27451	0.27451	0.27451	0.168895	0.168895	0.168895	0.281492
100	0.470588	0.666667	0.470588	0.470588	0.506685	0.450387	0.619282	0.619282
