# Supplementary material for: 5-HT regulates resistance to aumolertinib by attenuating ferroptosis in lung adenocarcinoma
Source: EMBO Mol Med. 2025 Sep 2;17(10):2586–611. doi: 10.1038/s44321-025-00293-5 (PMC12514003; doi:10.1038/s44321-025-00293-5)
Supplement: Supplementary file 4 — Source data Fig. 1 [file 44321_2025_293_MOESM4_ESM.zip › Figure 1/1E/CCK8 Fig 1E.xlsx]

## Sheet: Fig 1E
Cell viabilty (% 0 uM)
Aum Concentration (µM)	H3255 EV-1				H3255 S310F-1
0	101.311	101.254	101.311	96.1245	104.945	91.518	104.282	99.2549
0.01	91.6953	99.7127	93.6015	87.3502	98.713	97.2379	98.8636	97.3884
0.1	67.7833	67.3067	66.1574	84.2946	89.6816	91.1267	99.4957	93.5651
1	55.7292	50.9917	70.054	61.504	97.4185	99.1345	91.8492	86.4303
5	13.3436	12.6148	15.6423	11.8579	27.4855	26.1609	25.3481	26.4017
10	5.15803	6.19525	4.42918	5.2982	6.38218	7.43584	4.69632	6.95417
50	0.19623	0.140164	0.280328	0.252295	0.120418	0.150523	0.150523	0.120418
100	0.392459	0.364426	0.336394	0.392459	0.180628	0.210732	0.180628	0.331151
Cell viabilty (% 0 uM)
Aum Concentration (µM)	H3255 EV-2				H3255 S310F-2
0	100.046	99.9848	100.107	99.8629	100.431	100.832	98.6439	100.092
0.001	99.7411	98.9491	99.6802	99.406	100	99.2603	99.9075	99.1679
0.01	99.7106	98.4008	98.9795	100.076	99.7843	96.9797	96.24	100.709
0.1	98.1875	96.9386	96.7254	97.9743	98.6439	96.918	97.7502	96.1783
1	42.3516	46.1898	42.839	42.8999	97.3495	95.8085	97.6269	96.3016
5	30.3803	22.8258	23.0695	30.3498	37.1276	45.7571	51.7054	50.4418
10	0.314759	0.588912	0.771681	0.710758	7.17075	7.07829	9.35896	6.3078
50	0.436605	0.314759	0.101528	0.223374	0.143836	0.267115	0.174656	0.143836
100	0.34522	0.467066	0.436605	0.467066	0.328755	0.267115	0.297935	0.328755
Cell viabilty (% 0 uM)
Aum Concentration (µM)	H3255 EV-3				H3255 S310F-3
0	100.252	106.918	96.2849	96.545	103.989	97.3031	101.922	96.7863
0.001	95.3093	97.2279	90.2691	90.0089	99.1764	105.442	95.6882	105.184
0.01	88.3505	93.1306	92.838	82.4974	99.887	103.827	99.3702	93.6857
0.1	69.4252	87.0824	90.4967	91.7649	104.279	100.565	100.727	104.021
1	47.3132	40.7772	43.9964	46.1426	93.9764	103.375	99.564	84.8038
5	21.0389	21.6243	21.9494	23.2176	27.6363	29.8326	32.7717	27.8947
10	2.5689	2.69897	2.53638	2.40631	1.73334	0.861291	1.05508	0.925887
50	0.195106	0.292659	0.195106	0.227624	0.183033	0.279927	0.441417	0.344523
100	0.487765	0.487765	0.390212	0.390212	0.312225	0.279927	0.279927	0.279927
