# Supplementary material for: 5-HT regulates resistance to aumolertinib by attenuating ferroptosis in lung adenocarcinoma
Source: EMBO Mol Med. 2025 Sep 2;17(10):2586–611. doi: 10.1038/s44321-025-00293-5 (PMC12514003; doi:10.1038/s44321-025-00293-5)
Supplement: Supplementary file 4 — Source data Fig. 1 [file 44321_2025_293_MOESM4_ESM.zip › Figure 1/1G/Tumor weight.xlsx]

## Sheet: Sheet1
	EV-NC	EV-Aum	S310F-NC	S310F-Aum
	0.76	0.16	0.83	0.85
	0.73	0.11	0.75	0.62
	0.42	0.1	0.55	0.59
	0.37	0.1	0.49	0.54
	0.32	0.09	0.37	0.51
	0.31	0.05	0.37	0.46
