# Supplementary material for: 5-HT regulates resistance to aumolertinib by attenuating ferroptosis in lung adenocarcinoma
Source: EMBO Mol Med. 2025 Sep 2;17(10):2586–611. doi: 10.1038/s44321-025-00293-5 (PMC12514003; doi:10.1038/s44321-025-00293-5)
Supplement: Supplementary file 4 — Source data Fig. 1 [file 44321_2025_293_MOESM4_ESM.zip › Figure 1/1H/Tumor volume.xlsx]

## Sheet: Sheet1
	day	6	8	10	12	14	16	18	20	22	24	26	28	30
EV-NC	1	10.1564	13.6061	25.449	21.78	165.764	278.531	309.431	443.417	420.591	512.092	504.222	590.976	560.008
	2	8.38518	47.0982	12.5973	22.9492	200.935	211.076	304.441	365.807	435.891	378.897	555.061	884.925	1104.6
	3	9.39539	13.8682	46.1727	53.9251	188.278	225.462	257.224	347.93	432.945	536.707	735.341	709.181	766.081
	4	12.0076	19.5608	28.5539	55.3815	148.869	126.547	205.902	263.26	272.121	313.079	471.48	566.637	782.958
	5	7.22006	17.0254	14.4251	18.8009	62.027	109.009	130.592	174.345	196.526	248.497	304.232	469.097	547.139
	6	8.77212	16.7327	19.4265	40.3458	57.2998	107.056	147.982	175.969	250.568	304.561	484.483	594.769	633.373
EV-Aum	1	9.85766	9.97086	15.7855	37.7665	118.757	168.053	248.135	245.855	141.262	184.77	175.281	167.282	132.842
	2	10.5831	7.70359	12.0688	13.2318	103.455	163.185	291.05	228.102	98.5311	130.624	173.358	150.425	92.2806
	3	6.87846	7.6714	10.3833	18.0519	63.1667	120.694	147.658	147.584	77.5288	73.7896	162.172	127.684	156.87
	4	12.2894	18.0769	40.3567	74.1316	227.273	183.35	202.646	199.277	252.131	168.403	203.265	214.245	217.944
	5	8.26938	15.1786	20.6257	34.3217	89.457	123.85	168.965	157.857	90.1934	105.692	129.548	97.3274	87.419
	6	8.43794	7.8125	21.6686	38.4778	184.333	284.574	224.493	149.082	91.6277	104.418	102.147	127.4	96.1759
S310F-NC	1	4.72605	8.6528	28.1506	59.4723	60.7937	110.624	175.292	286.109	301.15	356.23	498.156	598.327	668.798
	2	8.19311	21.0551	21.3945	108.823	130.089	160.291	366.987	582.609	664.785	625.416	770.115	776.906	652.978
	3	4.54	7.41783	49.1479	108.355	143.824	208.495	307.156	341.954	272.146	334.593	606.211	577.776	648.443
	4	15.7922	13.7417	49.8472	56.9911	81.8176	135.99	241.651	197.214	494.066	435.04	417.059	818.338	849.431
	5	20.5145	58.4644	174.165	166.646	340.657	238.691	303.896	319.209	356.979	352.711	558.227	543.921	680.773
	6	8.464	13.3848	33.3143	53.9066	180.606	107.882	182.06	245.209	320.66	311.63	437.555	529.734	716.324
S310F-Aum	1	9.09851	11.3256	81.7143	136.455	157.295	223.291	341.921	274.414	335.88	443.915	502.019	523.63	647.524
	2	7.91008	9.76144	64.0378	89.7449	111.05	93.3979	341.681	512.343	419.116	451.595	532.871	818.285	997.82
	3	5.324	15.5783	43.352	61.9304	56.0105	113.287	197.82	282.466	385.025	441.471	481.83	582.337	649.61
	4	5.14036	7.14067	26.9498	99.0133	98.74	145.417	210.397	280.608	292.189	257.925	412.939	524.99	603.284
	5	13.4064	14.2868	38.2517	93.4935	171.395	94.6336	254.326	326.888	224.421	300.345	424.757	666.206	675.068
	6	9.6875	12.8294	46.7614	53.7822	110.955	99.4486	266.921	362.013	303.299	260.405	437.724	612.916	651.643
