# Supplementary material for: 5-HT regulates resistance to aumolertinib by attenuating ferroptosis in lung adenocarcinoma
Source: EMBO Mol Med. 2025 Sep 2;17(10):2586–611. doi: 10.1038/s44321-025-00293-5 (PMC12514003; doi:10.1038/s44321-025-00293-5)
Supplement: Supplementary file 4 — Source data Fig. 1 [file 44321_2025_293_MOESM4_ESM.zip › Figure 1/1I/Body weight.xlsx]

## Sheet: Sheet1
		6	8	10	12	14	16	18	20	22	24	26	28	30
EV-NC	1	17.8	20.2	22.7	23.6	23.3	23.8	25	25.1	25.4	25.3	25.5	25.7	26.1
	2	19.6	21.7	24.7	25.5	26	26.7	27.3	27.9	28.2	29	28.6	29.3	29.5
	3	19	21.5	23.9	25.1	25.6	26.6	25.5	26.3	26.8	27	27.4	28.1	28.3
	4	18.6	21	23.4	24.7	25.4	25.7	26.4	26.6	27	27.6	28.2	28.6	28.4
	5	16.8	19.4	21.8	23.1	25.8	25.5	25.2	26.3	26.4	27.2	27.8	28.2	27.9
	6	17.7	20.4	22.8	23.5	23.8	24.4	25.4	25.8	26.7	27.7	27.9	28.1	28.8
EV-Aum	1	18.6	21.8	24.8	26	26.4	27.1	27.3	26.1	27.2	27.3	27.6	27.5	27.7
	2	17.9	20.3	22.8	24.2	25.1	26.2	26.8	26.4	26	26.8	27.5	27.8	27.7
	3	16.3	18.8	21.4	23.4	23.7	24.3	25	25.9	26.7	27.6	27.9	27.6	28.3
	4	17.2	19.8	22.4	23.7	24.3	24.6	25.2	26	27.1	27.9	28.3	28.5	28.6
	5	20.4	22.9	25.8	26.6	25.8	25.9	26.1	27	27.9	28.3	28.9	29.4	29.2
	6	18.5	21.3	23.7	25.1	25.6	25.4	25.9	26.5	27.6	27.8	28.1	28.6	28.9
S310F-NC	1	16.5	18.7	21.3	22.5	23	22.6	24.1	24.8	25.3	25.4	25.7	25.6	26.3
	2	18.4	20.8	23.5	24.5	25.1	25.5	27.8	28	28.2	28.5	28.9	29.1	29.6
	3	17.7	20.3	23.8	24.7	25.3	25.3	26.4	27.8	27.8	28.1	28.5	28.3	28.7
	4	19.3	21.2	24.2	25.1	25.5	26.2	27.2	28.1	28.3	27.9	28.2	28.5	28.4
	5	18.5	21.1	23.7	24.2	25	24.3	25.3	26.5	27.3	27.2	27.7	27.5	27.8
	6	19.2	21.4	24	25.8	25.7	26.5	28.3	28.5	28.9	28.7	28.5	28.8	29.1
S310F-Aum	1	19.6	22.1	24.5	25.7	26.4	26.8	27.1	27.7	28.1	28.3	28.4	28.1	28.6
	2	17.8	20.3	22.7	23.6	23.8	24.3	24.7	24.8	25.3	25.6	25.8	26.1	26.4
	3	19.2	21.7	24.3	25.6	25.9	26.1	26.9	26.7	27.3	27.8	28.2	28.5	28.9
	4	19.6	22	24.6	25.2	25.6	25.3	25.6	25.6	26.1	26.3	26.9	27.3	28.1
	5	17.4	19.9	22.6	24.3	24.6	25.2	25.9	25.2	24.4	24.5	25.3	24.7	24.6
	6	18.3	20.6	23.1	24.3	25	24.5	25.3	26	26.7	27.2	27.1	27.5	27.8
