# Supplementary material for: 5-HT regulates resistance to aumolertinib by attenuating ferroptosis in lung adenocarcinoma
Source: EMBO Mol Med. 2025 Sep 2;17(10):2586–611. doi: 10.1038/s44321-025-00293-5 (PMC12514003; doi:10.1038/s44321-025-00293-5)
Supplement: Supplementary file 5 — Source data Fig. 2 [file 44321_2025_293_MOESM5_ESM.zip]

Archive with 69 entries (50 files):
- Figure 2/
- Figure 2/2A/
- Figure 2/2A/flowchart.tiff
- Figure 2/2B/
- Figure 2/2B/Fig 2B.tif
- Figure 2/2C/
- Figure 2/2C/Fig 2C.tif
- Figure 2/2D/
- Figure 2/2D/CCK8 Fig 2D.xlsx
- Figure 2/2D/H1975 Palon+Aum CI.tif
- Figure 2/2E/
- Figure 2/2E/CCK8 Fig 2E.xls
- Figure 2/2E/H3255 Palon+Aum.tif
- Figure 2/2F/
- Figure 2/2F/CCK8 Fig 2F.xls
- Figure 2/2F/PC9 Palon+Aum.tif
- Figure 2/2G/
- Figure 2/2G/CCK8 Fig 2G.tif
- Figure 2/2G/CCK8 Fig 2G.xlsx
- Figure 2/2H/
- Figure 2/2H/Aum/
- Figure 2/2H/Aum/Aum-1.jpg
- Figure 2/2H/Aum/Aum-2.jpg
- Figure 2/2H/Aum/Aum-3.jpg
- Figure 2/2H/Aum/Aum1.1.png
- Figure 2/2H/colony formation Fig 2H.xlsx
- Figure 2/2H/Comb/
- Figure 2/2H/Comb/Comb-1.jpg
- Figure 2/2H/Comb/Comb-2.jpg
- Figure 2/2H/Comb/Comb-3.jpg
- Figure 2/2H/Comb/Comb1.1.png
- Figure 2/2H/Fig 2H.tif
- Figure 2/2H/NC/
- Figure 2/2H/NC/NC-1.jpg
- Figure 2/2H/NC/NC-2.jpg
- Figure 2/2H/NC/NC-3.jpg
- Figure 2/2H/NC/NC.1.png
- Figure 2/2H/NC/统计.xlsx
- Figure 2/2H/Palon/
- Figure 2/2H/Palon/Palon-1.jpg
- Figure 2/2H/Palon/Palon-2.jpg
- Figure 2/2H/Palon/Palon-3.jpg
- Figure 2/2H/Palon/Palon1.1.png
- Figure 2/2I/
- Figure 2/2I/CCK8 Fig 2I.xls
- Figure 2/2I/Fig 2I.tif
- Figure 2/2J/
- Figure 2/2J/Aum/
- Figure 2/2J/Aum/Aum1.1.png
- Figure 2/2J/Aum/Aum1.jpg
- Figure 2/2J/Aum/Aum2.jpg
- Figure 2/2J/Aum/Aum3.jpg
- Figure 2/2J/colony formation Fig 2J.xlsx
- Figure 2/2J/Comb/
- Figure 2/2J/Comb/Comb1.1.png
- Figure 2/2J/Comb/Comb1.jpg
- Figure 2/2J/Comb/Comb2.jpg
- Figure 2/2J/Comb/Comb3.jpg
- Figure 2/2J/NC/
- Figure 2/2J/NC/NC1.1.png
- Figure 2/2J/NC/NC1.jpg
- Figure 2/2J/NC/NC2.jpg
- Figure 2/2J/NC/NC3.jpg
- Figure 2/2J/Palon/
- Figure 2/2J/Palon/Palon1.1.png
- Figure 2/2J/Palon/Palon1.jpg
- Figure 2/2J/Palon/Palon2.jpg
- Figure 2/2J/Palon/Palon3.jpg
- Figure 2/2J/PC9 S310F.tif
