# Supplementary material for: 5-HT regulates resistance to aumolertinib by attenuating ferroptosis in lung adenocarcinoma
Source: EMBO Mol Med. 2025 Sep 2;17(10):2586–611. doi: 10.1038/s44321-025-00293-5 (PMC12514003; doi:10.1038/s44321-025-00293-5)
Supplement: Supplementary file 5 — Source data Fig. 2 [file 44321_2025_293_MOESM5_ESM.zip › Figure 2/2D/CCK8 Fig 2D.xlsx]

## Sheet: Fig 2D
Cell viabilty (% 0 uM)						Cell viabilty (% 0 uM)						Aum+Palon	Cell viabilty (% 0 uM)
Aum Concentration (µM)	H1975 S310F					Palon Concentration (µM)	H1975 S310F					Aum Concentration (µM)	Palon Concentration (µM)	H1975 S310F
0	92.8906	94.934	111.111	101.064		0	101.027	99.384	98.8912	100		0	0	101.027	99.384	98.8912	100
0.25	99.8723	88.2929	98.3397	94.2529		0.75	83.2854	101.684	97.7413	94.2368		0.25	0.75	72.2793	75.2361	86.5708	78.0287
0.5	85.7386	95.2746	85.398	92.0392		1.5	73.1006	86.078	96.4271	85.2019		0.5	1.5	71.2936	64.3943	66.037	67.2416
1	77.3946	88.974	78.5866	80.9706		3	60.2875	90.5133	92.3203	81.0404		1	3	58.9733	47.6386	52.4025	53.0048
2	66.3261	58.1524	62.4095	74.6701		6	79.1786	76.0575	70.9651	75.4004		2	6	43.8604	35.6468	38.1109	39.206
4	62.069	59.5147	66.1558	68.7101		12	53.5524	58.4805	62.9158	58.3162		4	12	22.5051	21.191	22.8337	22.1766
