# Supplementary material for: 5-HT regulates resistance to aumolertinib by attenuating ferroptosis in lung adenocarcinoma
Source: EMBO Mol Med. 2025 Sep 2;17(10):2586–611. doi: 10.1038/s44321-025-00293-5 (PMC12514003; doi:10.1038/s44321-025-00293-5)
Supplement: Supplementary file 5 — Source data Fig. 2 [file 44321_2025_293_MOESM5_ESM.zip › Figure 2/2E/CCK8 Fig 2E.xls]

## Sheet: Fig 2E
Cell viabilty (% 0 uM)						Cell viabilty (% 0 uM)						Aum+Palon	Cell viabilty (% 0 uM)
Aum Concentration (µM)	H3255 S310F					Palon Concentration (µM)	H32555 S310F					Aum Concentration (µM)	Palon Concentration (µM)	H3255 S310F
0	98.69	100.278	98.69	102.342		0	99.4245	102.158	99.4245	98.9928		0	0	99.4245	102.158	99.4245	98.9928
0.25	99.1663	103.454	91.2267	95.9905		0.75	80.9784	99.1079	103.137	102.561		0.25	0.75	97.0935	98.2446	100.115	97.5252
0.5	91.0679	104.724	94.4025	101.231		1.5	98.964	86.3022	99.8273	98.2446		0.5	1.5	72.3453	75.223	91.0504	89.7554
1	96.7844	94.7201	88.686	97.102		3	92.2014	95.0791	90.6187	95.3669		1	3	64.7194	67.741	65.7266	72.777
2	101.548	89.9563	87.892	87.7332		6	93.9281	83.5683	98.3885	97.5252		2	6	55.9424	47.1655	51.7698	55.9424
4	70.1072	76.6177	82.0167	67.0901		12	83.2806	75.7986	91.1942	74.3597		4	12	36.6619	35.7986	34.0719	29.1799
