# Supplementary material for: 5-HT regulates resistance to aumolertinib by attenuating ferroptosis in lung adenocarcinoma
Source: EMBO Mol Med. 2025 Sep 2;17(10):2586–611. doi: 10.1038/s44321-025-00293-5 (PMC12514003; doi:10.1038/s44321-025-00293-5)
Supplement: Supplementary file 5 — Source data Fig. 2 [file 44321_2025_293_MOESM5_ESM.zip › Figure 2/2F/CCK8 Fig 2F.xls]

## Sheet: Fig 2F
Cell viabilty (% 0 uM)						Cell viabilty (% 0 uM)						Aum+Palon	Cell viabilty (% 0 uM)
Aum Concentration (µM)	PC9 S310F					Palon Concentration (µM)	PC9 S310F					Aum Concentration (µM)	Palon Concentration (µM)	PC9 S310F
0	94.1858	101.135	107.757	96.9219		0	101.503	98.6123	98.0919	101.792		0	0	101.503	98.6123	98.0919	101.792
0.00675	99.8222	98.9466	89.0419	106.225		0.75	92.6568	99.4218	101.099	100		0.00675	0.75	101.041	80.9772	97.3981	92.3677
0.0125	98.673	90.5741	101.354	97.6333		1.5	90.1706	90.4597	103.527	100.867		0.0125	1.5	88.0312	77.0454	84.1573	92.0786
0.025	83.2414	92.1063	94.733	87.455		3	86.7014	91.327	97.3981	89.2454		0.025	3	78.9535	68.7771	77.2188	81.035
0.05	83.898	82.913	79.575	64.2528		6	95.7791	84.0416	94.0445	90.9801		0.05	6	54.7846	51.6623	60.8557	60.5666
0.1	46.1398	35.4143	44.1151	33.6632		12	72.6511	84.9668	73.3449	79.3582		0.1	12	25.2385	25.5276	24.0243	27.4935
