# Supplementary material for: 5-HT regulates resistance to aumolertinib by attenuating ferroptosis in lung adenocarcinoma
Source: EMBO Mol Med. 2025 Sep 2;17(10):2586–611. doi: 10.1038/s44321-025-00293-5 (PMC12514003; doi:10.1038/s44321-025-00293-5)
Supplement: Supplementary file 5 — Source data Fig. 2 [file 44321_2025_293_MOESM5_ESM.zip › Figure 2/2G/CCK8 Fig 2G.xlsx]

## Sheet: Fig 2G
Cell viabilty (% 0 uM)
Aum Concentration (µM)	H1975 S310F				H1975 S310F（+Palon 5μM）				Palon 5μM
0	99.5992	97.9158	102.325	100.16	101.084	100.376	99.403	99.1376	78.175	81.713	78.175	82.7744
0.001	97.9158	98.2365	102.725	110.261	92.2385	92.7692	87.9929	90.9118
0.01	97.996	96.7936	102.806	91.6633	84.6318	91.5309	85.7817	93.9191
0.1	86.1323	82.2846	92.0641	89.5792	54.4704	50.2248	60.6619	54.9126
1	89.8998	80.7615	81.002	77.8758	53.1436	58.3622	55.3549	53.9397
5	46.3727	36.4329	39.479	35.0701	9.00712	13.1643	11.3953	11.3068
10	8.85772	9.73948	6.61323	5.09018	0.339029	0.958178	0.958178	0.869728
50	0.921844	0.921844	0.761523	0.761523	0.604378	1.04663	0.692828	0.250579
100	1.64329	1.64329	1.16232	1.48297	1.57733	0.958178	1.13508	1.31198
