# Supplementary material for: 5-HT regulates resistance to aumolertinib by attenuating ferroptosis in lung adenocarcinoma
Source: EMBO Mol Med. 2025 Sep 2;17(10):2586–611. doi: 10.1038/s44321-025-00293-5 (PMC12514003; doi:10.1038/s44321-025-00293-5)
Supplement: Supplementary file 5 — Source data Fig. 2 [file 44321_2025_293_MOESM5_ESM.zip › Figure 2/2H/colony formation Fig 2H.xlsx]

## Sheet: Fig 2H
H1975 S310F	NC	Palon	Aum	Comb
	106	102	93	46
	118	115	102	50
	132	119	105	43
