# Supplementary material for: 5-HT regulates resistance to aumolertinib by attenuating ferroptosis in lung adenocarcinoma
Source: EMBO Mol Med. 2025 Sep 2;17(10):2586–611. doi: 10.1038/s44321-025-00293-5 (PMC12514003; doi:10.1038/s44321-025-00293-5)
Supplement: Supplementary file 5 — Source data Fig. 2 [file 44321_2025_293_MOESM5_ESM.zip › Figure 2/2I/CCK8 Fig 2I.xls]

## Sheet: Fig 2I
Cell viabilty (% 0 uM)
Aum Concentration (µM)	PC9 S310F				PC9 S310F（+Palon 5μM）				Palon 5μM
0	101.481	100.984	100.487	97.0488	93.2841	102.225	104.022	100.469	90.8891	86.5383	85.3408	86.5383
0.001	97.8772	95.3505	88.309	98.4985	101.467	118.471	100.589	117.833
0.01	116.682	123.641	121.197	124.801	95.5992	89.7715	80.1118	91.887
0.1	45.977	47.3439	49.5806	48.9179	25.2669	27.1031	26.1451	21.3552
1	28.9531	33.5922	34.9177	31.2727	6.666	7.86349	12.7333	8.22273
5	4.18349	5.05333	4.30776	4.88765	3.87187	2.87396	3.11346	2.59455
10	1.53257	1.4083	1.69825	1.49115	1.19749	1.39707	0.997904	1.35715
50	0.289945	0.248524	0.289945	0.289945	0.279413	0.279413	0.199581	0.199581
100	0.869835	0.662732	0.621311	0.911256	0.51891	0.598743	0.638659	0.598743
