# Supplementary material for: 5-HT regulates resistance to aumolertinib by attenuating ferroptosis in lung adenocarcinoma
Source: EMBO Mol Med. 2025 Sep 2;17(10):2586–611. doi: 10.1038/s44321-025-00293-5 (PMC12514003; doi:10.1038/s44321-025-00293-5)
Supplement: Supplementary file 5 — Source data Fig. 2 [file 44321_2025_293_MOESM5_ESM.zip › Figure 2/2J/colony formation Fig 2J.xlsx]

## Sheet: Sheet1
PC9 S310F	NC	Aum	Palon	Comb
	156	106	120	34
	162	93	125	56
	150	112	98	45
