# Supplementary material for: 5-HT regulates resistance to aumolertinib by attenuating ferroptosis in lung adenocarcinoma
Source: EMBO Mol Med. 2025 Sep 2;17(10):2586–611. doi: 10.1038/s44321-025-00293-5 (PMC12514003; doi:10.1038/s44321-025-00293-5)
Supplement: Supplementary file 6 — Source data Fig. 3 [file 44321_2025_293_MOESM6_ESM.zip]

Archive with 23 entries (17 files):
- Figure 3/
- Figure 3/3A/
- Figure 3/3A/western GAPDH.tif
- Figure 3/3A/western HER2.tif
- Figure 3/3A/western HTR3A.tif
- Figure 3/3B/
- Figure 3/3B/western GAPDH.tif
- Figure 3/3B/western HER2.tif
- Figure 3/3B/western HTR3A.tif
- Figure 3/3C/
- Figure 3/3C/western GAPDH.tif
- Figure 3/3C/western HER2.tif
- Figure 3/3C/western HTR3A.tif
- Figure 3/3D-3F/
- Figure 3/3D-3F/ELISA Fig 3D-3F.xlsx
- Figure 3/3D-3F/Fig 3D.tif
- Figure 3/3D-3F/Fig 3E.tif
- Figure 3/3D-3F/Fig 3F.tif
- Figure 3/3G-3I/
- Figure 3/3G-3I/CCK8 Fig 3G-3I.xlsx
- Figure 3/3G-3I/Fig 3G.tif
- Figure 3/3G-3I/Fig 3H.tif
- Figure 3/3G-3I/Fig 3I.tif
