# Supplementary material for: 5-HT regulates resistance to aumolertinib by attenuating ferroptosis in lung adenocarcinoma
Source: EMBO Mol Med. 2025 Sep 2;17(10):2586–611. doi: 10.1038/s44321-025-00293-5 (PMC12514003; doi:10.1038/s44321-025-00293-5)
Supplement: Supplementary file 6 — Source data Fig. 3 [file 44321_2025_293_MOESM6_ESM.zip › Figure 3/3D-3F/ELISA Fig 3D-3F.xlsx]

## Sheet: Fig 3D-3F
	Reference Standard
	concentration	OD
	0	2.12
	15.63	1.729
	31.25	1.5
	62.5	1.353
	125	1.209
	250	0.575
	500	0.411
	1000	0.239
	Y(OD)	X(concentration)
	2.043	1.165	H1975 EV
	2.034	1.42
	2.038	1.305
	1.941	4.821	H1975 S310F
	1.952	4.353
	1.935	5.085
	Y	X
	1.956	4.185	H3255 EV
	1.985	3.0475
	1.969	3.66
	1.783	13.433	H3255 S310F
	1.78	13.631
	1.795	12.655
	Y	X
	2.035	1.39	PC9 EV
	1.998	2.578
	2.016	1.972
	1.865	8.528	PC9 S310F
	1.869	8.313
	1.862	8.691
