# Supplementary material for: 5-HT regulates resistance to aumolertinib by attenuating ferroptosis in lung adenocarcinoma
Source: EMBO Mol Med. 2025 Sep 2;17(10):2586–611. doi: 10.1038/s44321-025-00293-5 (PMC12514003; doi:10.1038/s44321-025-00293-5)
Supplement: Supplementary file 6 — Source data Fig. 3 [file 44321_2025_293_MOESM6_ESM.zip › Figure 3/3G-3I/CCK8 Fig 3G-3I.xlsx]

## Sheet: Fig 3G-3I
Cell viabilty (% 0 uM)
Aum Concentration (µM)	H1975 EV				H1975 EV（+5-HT 2.5μM）				5-HT 2.5μM
0	99.0099	99.1337	100.619	101.114	106.764	99.9185	94.2135	99.1035	89.1932	104.189	100.114	113.643
0.001	100.248	102.351	101.733	90.7178	93.7245	90.6275	83.2926	107.905
0.01	95.297	97.7723	92.5743	90.099	98.7775	75.1426	83.9446	79.3806
0.1	67.0792	72.7723	70.6683	69.1832	91.2795	87.5306	92.9095	78.0766
1	47.7723	46.9059	49.0099	47.896	71.5566	77.2616	77.2616	77.5876
5	13.2426	9.40594	11.8812	10.7673	46.7808	41.4018	40.2608	47.5958
10	1.23762	1.36139	1.11386	1.60891	10.2689	6.84597	7.98696	9.45395
50	0.371287	0.247525	0.371287	0.247525	0.325998	0.325998	0.488998	0.488998
100	0.990099	1.11386	1.11386	0.866337	1.14099	1.46699	0.977995	1.62999
Cell viabilty (% 0 uM)
Aum Concentration (µM)	PC9 EV				PC9 EV（+5-HT 2.5μM）				5-HT 2.5μM
0	96.9024	98.0713	109.936	95.0906	101.678	110.727	93.8485	93.7468	119.675	106.965	106.863	103.711
0.001	87.9603	95.9673	95.7919	91.1748	129.537	110.015	124.453	108.388
0.01	47.4576	49.8539	41.1455	51.7241	82.2572	75.1398	61.7184	76.7666
0.1	21.6832	23.8457	25.5991	26.7095	35.2822	37.3157	32.8419	33.1469
1	20.2805	17.8258	16.4816	21.0988	24.4026	30.0966	28.063	24.1993
5	2.86382	6.66277	4.61718	4.32496	10.7778	14.2349	12.8114	9.04931
10	2.5716	3.91584	3.7405	2.86382	5.69395	3.86375	6.10066	5.28724
50	0.526008	0.526008	0.526008	0.526008	0.508388	1.01678	0.915099	0.915099
100	0.584454	0.75979	0.642899	0.642899	1.01678	1.22013	1.32181	1.42349
Cell viabilty (% 0 uM)
Aum Concentration (µM)	H3255 EV				H3255 EV（+5-HT 2.5μM）				5-HT 2.5μM
0	97.2146	102.577	97.6311	102.577	99.5396	98.3118	100.691	101.458	102.532	89.4874	99.7698	102.379
0.001	98.0997	96.8501	97.3708	97.9435	97.3143	100.384	99.7698	98.0049
0.01	97.1625	98.5682	96.6939	95.3402	87.1854	102.609	107.29	93.6311
0.1	81.9597	86.3852	79.1482	84.8753	88.0295	100.614	87.3389	101.918
1	48.1699	49.836	50.2004	50.7732	98.0049	93.938	97.698	91.5592
5	15.4735	22.5022	18.1288	17.2437	43.4469	37.3849	36.771	34.0853
10	1.83267	2.92602	0.322799	2.14505	7.7655	8.53284	6.46102	8.14917
50	0.114542	0.0104129	0.114542	0.166606	0.245549	0.322284	0.245549	0.322284
100	0.270735	0.21867	0.21867	0.322799	0.475752	0.399018	0.475752	0.552486
