# Supplementary material for: 5-HT regulates resistance to aumolertinib by attenuating ferroptosis in lung adenocarcinoma
Source: EMBO Mol Med. 2025 Sep 2;17(10):2586–611. doi: 10.1038/s44321-025-00293-5 (PMC12514003; doi:10.1038/s44321-025-00293-5)
Supplement: Supplementary file 7 — Source data Fig. 4 [file 44321_2025_293_MOESM7_ESM.zip]

Archive with 30 entries (24 files):
- Figure 4/
- Figure 4/4A/
- Figure 4/4A/4A.tif
- Figure 4/4B/
- Figure 4/4B/Fig 4B.tif
- Figure 4/4B/FPKM Fig 4B.xlsx
- Figure 4/4C-4D/
- Figure 4/4C-4D/Fig 4C.tif
- Figure 4/4C-4D/Fig 4D.tif
- Figure 4/4C-4D/qPCR Fig 4C-4D.xlsx
- Figure 4/4E/
- Figure 4/4E/western H1975-GAPDH.tif
- Figure 4/4E/western H1975-L-AADC.tif
- Figure 4/4E/western H1975-MAOA.tif
- Figure 4/4E/western H1975-SERT.tif
- Figure 4/4E/western H1975-TPH1.tif
- Figure 4/4E/western H1975-VMAT1.tif
- Figure 4/4E/western PC9-GAPDH.tif
- Figure 4/4E/western PC9-L-AADC.tif
- Figure 4/4E/western PC9-MAOA.tif
- Figure 4/4E/western PC9-SERT.tif
- Figure 4/4E/western PC9-TPH1.tif
- Figure 4/4E/western PC9-VMAT1.tif
- Figure 4/4F/
- Figure 4/4F/case1-EGFR&HER2.tif
- Figure 4/4F/case1-EGFR.tif
- Figure 4/4F/case2-EGFR&HER2.tif
- Figure 4/4F/case2-EGFR.tif
- Figure 4/4F/case3-EGFR&HER2.tif
- Figure 4/4F/case3-EGFR.tif
