# Supplementary material for: 5-HT regulates resistance to aumolertinib by attenuating ferroptosis in lung adenocarcinoma
Source: EMBO Mol Med. 2025 Sep 2;17(10):2586–611. doi: 10.1038/s44321-025-00293-5 (PMC12514003; doi:10.1038/s44321-025-00293-5)
Supplement: Supplementary file 7 — Source data Fig. 4 [file 44321_2025_293_MOESM7_ESM.zip › Figure 4/4B/FPKM Fig 4B.xlsx]

## Sheet: Fig 4B
gene	gene_id	HER2_S310F1	HER2_S310F2	HER2_S310F3	EV1	EV2	EV3
TPH1	ENSG00000129167	24.8233	16.6184	17.5095	10.0697	15.4161	12.3303
MAOA	ENSG00000189221	683.099	743.919	899.548	1292.95	1225.58	1217.61
L-AADC	ENSG00000132437	0	0	3.28302	0	1.92701	0
VMAT1	ENSG00000036565	0	0	0	0	2.89052	0
SERT	ENSG00000108576	1.83876	0.977555	1.09434	3.02092	0	2.05504
