# Supplementary material for: 5-HT regulates resistance to aumolertinib by attenuating ferroptosis in lung adenocarcinoma
Source: EMBO Mol Med. 2025 Sep 2;17(10):2586–611. doi: 10.1038/s44321-025-00293-5 (PMC12514003; doi:10.1038/s44321-025-00293-5)
Supplement: Supplementary file 7 — Source data Fig. 4 [file 44321_2025_293_MOESM7_ESM.zip › Figure 4/4C-4D/qPCR Fig 4C-4D.xlsx]

## Sheet: Fig 4C-4D
H1975				PC9
TPH1	EV	S310F		TPH1	EV	S310F
	1.34102	0.97716			0.870551	1.07425
	1.06683	0.82169			0.907519	1.07425
	0.698985	1.16205			1.26576	0.915945
MAOA	1.08925	0.616996			0.950439	0.840896
	1.19196	0.559936			0.911722	0.624165
	0.770215	0.377182			1.15402	0.650671
L-AADC	1.10701	0.884745			1.42405	0.878633
	0.990801	1.66248			0.913831	1.0163
	0.911722	1.47768			0.768438	0.604299
SERT	1.04006	0.705475			1.07177	0.670511
	0.80478	0.874583			0.952638	1.25992
	1.19472	0.82169			0.97942	0.981686
VMAT1	0.882703	1.24833			0.948246	0.918064
	0.926588	1.90528			1.05946	0.93088
	1.22264	1.10957			0.99539	1.10701
