# Supplementary material for: 5-HT regulates resistance to aumolertinib by attenuating ferroptosis in lung adenocarcinoma
Source: EMBO Mol Med. 2025 Sep 2;17(10):2586–611. doi: 10.1038/s44321-025-00293-5 (PMC12514003; doi:10.1038/s44321-025-00293-5)
Supplement: Supplementary file 8 — Source data Fig. 5 [file 44321_2025_293_MOESM8_ESM.zip]

Archive with 226 entries (192 files):
- Figure 5/
- Figure 5/5A/
- Figure 5/5A/NF-KB.png
- Figure 5/5B/
- Figure 5/5B/Fig 5B H1975.tif
- Figure 5/5B/Fig 5B PC9.tif
- Figure 5/5B/H1975 Aum/
- Figure 5/5B/H1975 Aum/Backup/
- Figure 5/5B/H1975 Aum/BLANK1975-1.fcs
- Figure 5/5B/H1975 Aum/EV Aum1.fcs
- Figure 5/5B/H1975 Aum/EV Aum2.fcs
- Figure 5/5B/H1975 Aum/EV Aum3.fcs
- Figure 5/5B/H1975 Aum/EV NC1.fcs
- Figure 5/5B/H1975 Aum/EV NC2.fcs
- Figure 5/5B/H1975 Aum/EV NC3.fcs
- Figure 5/5B/H1975 Aum/ExpSummaryForAPI.xml
- Figure 5/5B/H1975 Aum/S310F AUM1.fcs
- Figure 5/5B/H1975 Aum/S310F AUM2.fcs
- Figure 5/5B/H1975 Aum/S310F AUM3.fcs
- Figure 5/5B/H1975 Aum/S310F NC1.fcs
- Figure 5/5B/H1975 Aum/S310F NC2.fcs
- Figure 5/5B/H1975 Aum/S310F NC3.fcs
- Figure 5/5B/H1975 Aum.xit
- Figure 5/5B/PC9 Aum/
- Figure 5/5B/PC9 Aum/Backup/
- Figure 5/5B/PC9 Aum/BLANK PC9.fcs
- Figure 5/5B/PC9 Aum/EV ALM1.fcs
- Figure 5/5B/PC9 Aum/EV ALM2.fcs
- Figure 5/5B/PC9 Aum/EV ALM3.fcs
- Figure 5/5B/PC9 Aum/EV NC1.fcs
- Figure 5/5B/PC9 Aum/EV NC2.fcs
- Figure 5/5B/PC9 Aum/EV NC3.fcs
- Figure 5/5B/PC9 Aum/ExpSummaryForAPI.xml
- Figure 5/5B/PC9 Aum/S310F ALM1.fcs
- Figure 5/5B/PC9 Aum/S310F ALM2.fcs
- Figure 5/5B/PC9 Aum/S310F ALM3.fcs
- Figure 5/5B/PC9 Aum/S310F ALM4.fcs
- Figure 5/5B/PC9 Aum/S310F NC1.fcs
- Figure 5/5B/PC9 Aum/S310F NC2.fcs
- Figure 5/5B/PC9 Aum/S310F NC3.fcs
- Figure 5/5B/PC9 Aum/S310F NC4.fcs
- Figure 5/5B/PC9 Aum.xit
- Figure 5/5B/ROS Fig 5B.xlsx
- Figure 5/5C/
- Figure 5/5C/western GAPDH.tif
- Figure 5/5C/western GPX4.tif
- Figure 5/5C/western xCT.tif
- Figure 5/5D/
- Figure 5/5D/western GAPDH.tif
- Figure 5/5D/western GPX4.tif
- Figure 5/5D/western xCT.tif
- Figure 5/5E/
- Figure 5/5E/Fig 5E H1975.tif
- Figure 5/5E/Fig 5E PC9.tif
- Figure 5/5E/H1975 Aum+Palon/
- Figure 5/5E/H1975 Aum+Palon/Aum.fcs
- Figure 5/5E/H1975 Aum+Palon/Aum1.fcs
- Figure 5/5E/H1975 Aum+Palon/Aum2.fcs
- Figure 5/5E/H1975 Aum+Palon/Aum3.fcs
- Figure 5/5E/H1975 Aum+Palon/Aum4.fcs
- Figure 5/5E/H1975 Aum+Palon/Aum5.fcs
- Figure 5/5E/H1975 Aum+Palon/Backup/
- Figure 5/5E/H1975 Aum+Palon/Blank.fcs
- Figure 5/5E/H1975 Aum+Palon/Blank1.fcs
- Figure 5/5E/H1975 Aum+Palon/ExpSummaryForAPI.xml
- Figure 5/5E/H1975 Aum+Palon/NC.fcs
- Figure 5/5E/H1975 Aum+Palon/NC1.fcs
- Figure 5/5E/H1975 Aum+Palon/NC2.fcs
- Figure 5/5E/H1975 Aum+Palon/NC3.fcs
- Figure 5/5E/H1975 Aum+Palon/NC4.fcs
- Figure 5/5E/H1975 Aum+Palon/Palon+Aum.fcs
- Figure 5/5E/H1975 Aum+Palon/Palon+Aum1.fcs
- Figure 5/5E/H1975 Aum+Palon/Palon+Aum2.fcs
- Figure 5/5E/H1975 Aum+Palon/Palon+Aum3.fcs
- Figure 5/5E/H1975 Aum+Palon/Palon+Aum4.fcs
- Figure 5/5E/H1975 Aum+Palon/Palon+Aum5.fcs
- Figure 5/5E/H1975 Aum+Palon/Palon+Aum6.fcs
- Figure 5/5E/H1975 Aum+Palon/Palon.fcs
- Figure 5/5E/H1975 Aum+Palon/Palon1.fcs
- Figure 5/5E/H1975 Aum+Palon/Palon2.fcs
- Figure 5/5E/H1975 Aum+Palon/Palon3.fcs
- Figure 5/5E/H1975 Aum+Palon/Palon4.fcs
- Figure 5/5E/H1975 Aum+Palon/Palon5.fcs
- Figure 5/5E/H1975 Aum+Palon.xit
- Figure 5/5E/PC9 Aum+Palon/
- Figure 5/5E/PC9 Aum+Palon/Aum1.fcs
- Figure 5/5E/PC9 Aum+Palon/Aum2.fcs
- Figure 5/5E/PC9 Aum+Palon/Aum3.fcs
- Figure 5/5E/PC9 Aum+Palon/Aum4.fcs
- Figure 5/5E/PC9 Aum+Palon/Backup/
- Figure 5/5E/PC9 Aum+Palon/Blank-PC9.fcs
- Figure 5/5E/PC9 Aum+Palon/Comb1.fcs
- Figure 5/5E/PC9 Aum+Palon/Comb2.fcs
- Figure 5/5E/PC9 Aum+Palon/Comb3.fcs
- Figure 5/5E/PC9 Aum+Palon/Comb4.fcs
- Figure 5/5E/PC9 Aum+Palon/ExpSummaryForAPI.xml
- Figure 5/5E/PC9 Aum+Palon/NC1.fcs
- Figure 5/5E/PC9 Aum+Palon/NC2.fcs
- Figure 5/5E/PC9 Aum+Palon/NC3.fcs
- Figure 5/5E/PC9 Aum+Palon/Palon1.fcs
- Figure 5/5E/PC9 Aum+Palon/Palon2.fcs
- Figure 5/5E/PC9 Aum+Palon/Palon3.fcs
- Figure 5/5E/PC9 Aum+Palon/Palon4.fcs
- Figure 5/5E/PC9 Aum+Palon.xit
- Figure 5/5E/ROS Fig 5E.xlsx
- Figure 5/5F/
- Figure 5/5F/western H1975-GAPDH.tif
- Figure 5/5F/western H1975-GPX4.tif
- Figure 5/5F/western H1975-xCT.tif
- Figure 5/5F/western PC9-GAPDH.tif
- Figure 5/5F/western PC9-GPX4.tif
- Figure 5/5F/western PC9-xCT.tif
- Figure 5/5G/
- Figure 5/5G/CCK8 Fig 5G.xls
- Figure 5/5G/H1975 RSL3.tif
- Figure 5/5G/PC9 RSL3.tif
- Figure 5/5H/
- Figure 5/5H/Exp_20240615_RSL3+5-HT/
- Figure 5/5H/Exp_20240615_RSL3+5-HT/5-HT+RSL3.2.1.fcs
- Figure 5/5H/Exp_20240615_RSL3+5-HT/5-HT+RSL3.2.2.fcs
- Figure 5/5H/Exp_20240615_RSL3+5-HT/5-HT+RSL3.2.3.fcs
- Figure 5/5H/Exp_20240615_RSL3+5-HT/5-HT.fcs
- Figure 5/5H/Exp_20240615_RSL3+5-HT/5-HT1.fcs
- Figure 5/5H/Exp_20240615_RSL3+5-HT/5-HT2.fcs
- Figure 5/5H/Exp_20240615_RSL3+5-HT/Backup/
- Figure 5/5H/Exp_20240615_RSL3+5-HT/Blank.fcs
- Figure 5/5H/Exp_20240615_RSL3+5-HT/ExpSummaryForAPI.xml
- Figure 5/5H/Exp_20240615_RSL3+5-HT/Exp_20240619_1/
- Figure 5/5H/Exp_20240615_RSL3+5-HT/Exp_20240619_1/Backup/
- Figure 5/5H/Exp_20240615_RSL3+5-HT/Exp_20240619_1/ExpSummaryForAPI.xml
- Figure 5/5H/Exp_20240615_RSL3+5-HT/Exp_20240619_1.xit
- Figure 5/5H/Exp_20240615_RSL3+5-HT/NC.fcs
- Figure 5/5H/Exp_20240615_RSL3+5-HT/NC1.fcs
- Figure 5/5H/Exp_20240615_RSL3+5-HT/NC2.fcs
- Figure 5/5H/Exp_20240615_RSL3+5-HT/RSL3.3.1.fcs
- Figure 5/5H/Exp_20240615_RSL3+5-HT/RSL3.3.2.fcs
- Figure 5/5H/Exp_20240615_RSL3+5-HT/RSL3.3.3.fcs
- Figure 5/5H/Exp_20240615_RSL3+5-HT/RSL3.3.fcs
- Figure 5/5H/Exp_20240615_RSL3+5-HT.xit
- Figure 5/5H/Fig 5H H1975.tif
- Figure 5/5H/Fig 5H PC9.tif
- Figure 5/5H/PC9 S310F 5-HT+RSL3/
- Figure 5/5H/PC9 S310F 5-HT+RSL3/5-HT1.fcs
- Figure 5/5H/PC9 S310F 5-HT+RSL3/5-HT2.fcs
- Figure 5/5H/PC9 S310F 5-HT+RSL3/5-HT3.fcs
- Figure 5/5H/PC9 S310F 5-HT+RSL3/Backup/
- Figure 5/5H/PC9 S310F 5-HT+RSL3/Comb1.fcs
- Figure 5/5H/PC9 S310F 5-HT+RSL3/Comb2.fcs
- Figure 5/5H/PC9 S310F 5-HT+RSL3/Comb3.fcs
- Figure 5/5H/PC9 S310F 5-HT+RSL3/NC1.fcs
- Figure 5/5H/PC9 S310F 5-HT+RSL3/NC2.fcs
- Figure 5/5H/PC9 S310F 5-HT+RSL3/NC3.fcs
- Figure 5/5H/PC9 S310F 5-HT+RSL3/PC9 S310F BLANK.fcs
- Figure 5/5H/PC9 S310F 5-HT+RSL3/RSL3-1.fcs
- Figure 5/5H/PC9 S310F 5-HT+RSL3/RSL3-2.fcs
- Figure 5/5H/PC9 S310F 5-HT+RSL3/RSL3-3.fcs
- Figure 5/5H/PC9 S310F 5-HT+RSL3.xit
- Figure 5/5H/ROS Fig 5H.xlsx
- Figure 5/5I/
- Figure 5/5I/Ca Fig 5I.xlsx
- Figure 5/5I/Fig 5I H1975.tif
- Figure 5/5I/Fig 5I PC9.tif
- Figure 5/5I/H1975 picture/
- Figure 5/5I/H1975 picture/5-HT/
- Figure 5/5I/H1975 picture/5-HT/5-HT_0001_GFP.tif
- Figure 5/5I/H1975 picture/5-HT/5-HT_0002_GFP.tif
- Figure 5/5I/H1975 picture/5-HT/5-HT_0003_GFP.tif
- Figure 5/5I/H1975 picture/NC/
- Figure 5/5I/H1975 picture/NC/NC_0001_GFP .tif
- Figure 5/5I/H1975 picture/NC/NC_0002_GFP .tif
- Figure 5/5I/H1975 picture/NC/NC_0003_GFP.tif
- Figure 5/5I/H1975 picture/Palon/
- Figure 5/5I/H1975 picture/Palon/PAL_0001_GFP.tif
- Figure 5/5I/H1975 picture/Palon/PAL_0002_GFP.tif
- Figure 5/5I/H1975 picture/Palon/PAL_0003_GFP.tif
- Figure 5/5I/PC9 picture/
- Figure 5/5I/PC9 picture/5-HT/
- Figure 5/5I/PC9 picture/5-HT/5-ht  _002_GFP.tif
- Figure 5/5I/PC9 picture/5-HT/5-ht _003_GFP.tif
- Figure 5/5I/PC9 picture/5-HT/5-ht_001_GFP.tif
- Figure 5/5I/PC9 picture/NC/
- Figure 5/5I/PC9 picture/NC/nc  _0001_GFP.tif
- Figure 5/5I/PC9 picture/NC/nc _0002_GFP.tif
- Figure 5/5I/PC9 picture/NC/nc_0003_GFP.tif
- Figure 5/5I/PC9 picture/Palon/
- Figure 5/5I/PC9 picture/Palon/palon-20_0008_GFP.tif
- Figure 5/5I/PC9 picture/Palon/palon-20_0010_GFP.tif
- Figure 5/5I/PC9 picture/Palon/palon-20_0011_GFP.tif
- Figure 5/5J/
- Figure 5/5J/western H1975_AMPK.tif
- Figure 5/5J/western H1975_CAMKK2.tif
- Figure 5/5J/western H1975_GAPDH-1.tif
- Figure 5/5J/western H1975_GAPDH-2.tif
- Figure 5/5J/western H1975_GPX4.tif
- Figure 5/5J/western H1975_NRF2.tif
- Figure 5/5J/western H1975_p-AMPK.tif
- Figure 5/5J/western H1975_p-CAMKK2.tif
- Figure 5/5J/western H1975_xCT.tif
- Figure 5/5J/western PC9_AMPK.tif
- Figure 5/5J/western PC9_CAMKK2.tif
- Figure 5/5J/western PC9_GAPDH-1.tif
- Figure 5/5J/western PC9_GAPDH-2.tif
- Figure 5/5J/western PC9_GPX4.tif
- Figure 5/5J/western PC9_NRF2.tif
- Figure 5/5J/western PC9_p-AMPK.tif
- Figure 5/5J/western PC9_p-CAMKK2.tif
- Figure 5/5J/western PC9_xCT.tif
- Figure 5/5K/
- Figure 5/5K/western H1975_AMPK.tif
- Figure 5/5K/western H1975_CAMKK2.tif
- Figure 5/5K/western H1975_GAPDH-1.tif
- Figure 5/5K/western H1975_GAPDH-2.tif
- Figure 5/5K/western H1975_GPX4.tif
- Figure 5/5K/western H1975_NRF2.tif
- Figure 5/5K/western H1975_p-AMPK.tif
- Figure 5/5K/western H1975_p-CAMKK2.tif
- Figure 5/5K/western H1975_xCT.tif
- Figure 5/5K/western PC9_AMPK.tif
- Figure 5/5K/western PC9_CAMKK2.tif
- Figure 5/5K/western PC9_GAPDH-1.tif
- Figure 5/5K/western PC9_GAPDH-2.tif
- Figure 5/5K/western PC9_GPX4.tif
- Figure 5/5K/western PC9_NRF2.tif
- Figure 5/5K/western PC9_p-AMPK.tif
- Figure 5/5K/western PC9_p-CAMKK2.tif
- Figure 5/5K/western PC9_xCT.tif
