# Supplementary material for: 5-HT regulates resistance to aumolertinib by attenuating ferroptosis in lung adenocarcinoma
Source: EMBO Mol Med. 2025 Sep 2;17(10):2586–611. doi: 10.1038/s44321-025-00293-5 (PMC12514003; doi:10.1038/s44321-025-00293-5)
Supplement: Supplementary file 8 — Source data Fig. 5 [file 44321_2025_293_MOESM8_ESM.zip › Figure 5/5B/ROS Fig 5B.xlsx]

## Sheet: Fig 5B
H1975	EV-NC	EV-Aum	S310F-NC	S310F-Aum			PC9	EV-NC	EV-Aum	S310F-NC	S310F-Aum
	24.84	30.6	26.04	14.9				17.96	19.21	16.04	5.94
	26.63	30.36	24.14	13.03				16.32	18.94	15.3	6.24
	26.11	28.76	25.07	13.72				15.76	17.76	14.41	5.66
	25.86							16.68
Data normalization							Data normalization
	0.960557	1.18329	1.00696	0.576179				1.07674	1.15168	0.961631	0.356115
	1.02978	1.17401	0.933488	0.503867				0.978417	1.13549	0.917266	0.374101
	1.00967	1.11214	0.969451	0.530549				0.944844	1.06475	0.863909	0.339329
