# Supplementary material for: 5-HT regulates resistance to aumolertinib by attenuating ferroptosis in lung adenocarcinoma
Source: EMBO Mol Med. 2025 Sep 2;17(10):2586–611. doi: 10.1038/s44321-025-00293-5 (PMC12514003; doi:10.1038/s44321-025-00293-5)
Supplement: Supplementary file 8 — Source data Fig. 5 [file 44321_2025_293_MOESM8_ESM.zip › Figure 5/5E/ROS Fig 5E.xlsx]

## Sheet: Fig 5E
H1975 S310F							PC9 S310F
	NC	Palon	Aum	Palon+Aum				NC	Aum	Palon	Comb
	16.52	16.14	9.52	23.43				25.5	16.09	25.23	33.62
	16.54	15.17	9.74	23.82				24.49	16.37	24.65	33.79
	16.58	16.8	10.16	23.97				23.25	16.4	23.89	35.68
	16.5467							24.4133
Data normalization							Data normalization
	0.998388	0.975423	0.575342	1.41599				1.04508	0.659426	1.03402	1.37787
	0.999597	0.916801	0.588638	1.43956				1.00369	0.670902	1.01025	1.38484
	1.00201	1.01531	0.614021	1.44863				0.952869	0.672131	0.979098	1.4623
