# Supplementary material for: 5-HT regulates resistance to aumolertinib by attenuating ferroptosis in lung adenocarcinoma
Source: EMBO Mol Med. 2025 Sep 2;17(10):2586–611. doi: 10.1038/s44321-025-00293-5 (PMC12514003; doi:10.1038/s44321-025-00293-5)
Supplement: Supplementary file 8 — Source data Fig. 5 [file 44321_2025_293_MOESM8_ESM.zip › Figure 5/5G/CCK8 Fig 5G.xls]

## Sheet: Fig 5G
Cell viabilty (% 0 uM)
RSL3 Concentration (µM)	H1975 S310F				H1975 S310F（+5-HT 2.5μM）				5-HT 2.5μM
0	101.343	99.3895	96.4591	102.808	104.24	103.826	96.1737	95.7601	111.272	115.408	116.443	115.615
0.01	100.366	103.541	98.6569	94.5055	114.581	108.17	116.649	112.099
0.1	93.5287	95.2381	104.274	91.8193	107.342	115.822	114.168	107.135
1	34.188	34.6764	34.6764	29.304	61.4271	73.0093	69.0796	64.3226
2.5	7.08181	5.86081	6.34921	5.12821	19.0279	12.6163	13.2368	15.5119
5	1.9536	1.9536	1.7094	1.7094	6.61841	5.99793	8.27301	5.99793
10	0.2442	0.976801	1.221	0.976801	3.72285	3.72285	3.51603	4.1365
Cell viabilty (% 0 uM)
RSL3 Concentration (µM)	PC9 S310F				PC9 S310F（+5-HT 2.5μM）				5-HT 2.5μM
0	100.446	97.7055	98.2154	103.633	103.205	97.7291	93.0263	106.04	100.113	114.092	111.193	95.4743
0.01	85.0223	95.9847	96.6858	87.3168	104.493	101.594	94.5724	107.779
0.1	82.5366	86.5519	88.5915	86.6794	110.356	94.8945	118.538	113.126
1	6.56469	5.03505	7.90312	5.28999	19.2624	15.848	14.5595	14.4307
2.5	2.61313	2.48566	2.7406	2.54939	5.54034	4.38074	6.18457	4.05862
5	1.4659	1.33843	1.65711	1.59337	3.73651	3.92978	3.92978	3.60767
10	1.65711	1.84831	1.59337	1.40217	3.47882	3.4144	2.31921	2.12595
