# Supplementary material for: 5-HT regulates resistance to aumolertinib by attenuating ferroptosis in lung adenocarcinoma
Source: EMBO Mol Med. 2025 Sep 2;17(10):2586–611. doi: 10.1038/s44321-025-00293-5 (PMC12514003; doi:10.1038/s44321-025-00293-5)
Supplement: Supplementary file 8 — Source data Fig. 5 [file 44321_2025_293_MOESM8_ESM.zip › Figure 5/5H/ROS Fig 5H.xlsx]

## Sheet: Fig 5H
H1975 S310F								PC9 S310F
	NC	5-HT 5μM	RSL3 2μM	5-HT+RSL3 2μM					NC	5-HT 5μM	RSL3 2μM	5-HT+RSL3 2μM
	22.93	23.73	57.21	25.09					26.06	28.9	38.91	28.32
	22.5	22.75	56.2	23.86					27.41	27.44	38.65	27.93
	21.34	21.9	55.36	23.71					26.48	26.86	38.24	28.39
	22.2567								26.65
Data normalization
	1.03025	1.0662	2.57047	1.1273				Data normalization
	1.01093	1.02217	2.52509	1.07204					0.977861	1.08443	1.46004	1.06266
	0.958814	0.983975	2.48734	1.0653					1.02852	1.02964	1.45028	1.04803
									0.993621	1.00788	1.4349	1.06529
