# Supplementary material for: 5-HT regulates resistance to aumolertinib by attenuating ferroptosis in lung adenocarcinoma
Source: EMBO Mol Med. 2025 Sep 2;17(10):2586–611. doi: 10.1038/s44321-025-00293-5 (PMC12514003; doi:10.1038/s44321-025-00293-5)
Supplement: Supplementary file 8 — Source data Fig. 5 [file 44321_2025_293_MOESM8_ESM.zip › Figure 5/5I/Ca Fig 5I.xlsx]

## Sheet: Fig 5I
H1975						PC9
	NC	5-HT	5-HT+Palon				NC	5-HT	5-HT+Palon
	6	25	7				1	7	1
	5	31	6				3	10	2
	6	24	5				3	10	3
	5.66667						2.33333
Data normalization						Data normalization
	1.0582	4.40917	1.23457				0.429185	3.00429	0.429185
	0.881834	5.46737	1.0582				1.28755	4.29185	0.858369
	1.0582	4.2328	0.881834				1.28755	4.29185	1.28755
