# Supplementary material for: 5-HT regulates resistance to aumolertinib by attenuating ferroptosis in lung adenocarcinoma
Source: EMBO Mol Med. 2025 Sep 2;17(10):2586–611. doi: 10.1038/s44321-025-00293-5 (PMC12514003; doi:10.1038/s44321-025-00293-5)
Supplement: Supplementary file 9 — Source data Fig. 6 [file 44321_2025_293_MOESM9_ESM.zip]

Archive with 29 entries (21 files):
- Figure 6/
- Figure 6/6A/
- Figure 6/6A/6A.tif
- Figure 6/6B/
- Figure 6/6B/Tumor.jpg
- Figure 6/6C/
- Figure 6/6C/Tumor weight Fig 6C.tif
- Figure 6/6C/Tumor weight.xlsx
- Figure 6/6D/
- Figure 6/6D/Fig 6D.tif
- Figure 6/6D/Tumor volume.xlsx
- Figure 6/6E/
- Figure 6/6E/Body weight.tif
- Figure 6/6E/Body weight.xlsx
- Figure 6/6F-6I/
- Figure 6/6F-6I/ALT.tif
- Figure 6/6F-6I/AST.tif
- Figure 6/6F-6I/Crea.tif
- Figure 6/6F-6I/hepatic and renal function.xlsx
- Figure 6/6F-6I/Urea.tif
- Figure 6/6J/
- Figure 6/6J/p-CAMKK2_Aum.tif
- Figure 6/6J/p-CAMKK2_Comb.tif
- Figure 6/6J/p-CAMKK2_Ctrl.tif
- Figure 6/6J/p-CAMKK2_Palon.tif
- Figure 6/6J/xCT-Aum.tif
- Figure 6/6J/xCT_Comb.tif
- Figure 6/6J/xCT_Ctrl.tif
- Figure 6/6J/xCT_Palon.tif
