# Supplementary material for: 5-HT regulates resistance to aumolertinib by attenuating ferroptosis in lung adenocarcinoma
Source: EMBO Mol Med. 2025 Sep 2;17(10):2586–611. doi: 10.1038/s44321-025-00293-5 (PMC12514003; doi:10.1038/s44321-025-00293-5)
Supplement: Supplementary file 9 — Source data Fig. 6 [file 44321_2025_293_MOESM9_ESM.zip › Figure 6/6C/Tumor weight.xlsx]

## Sheet: Sheet1
	Ctrl	Aum	Palon	Comb
	0.92	0.91	0.75	0.33
	0.89	0.83	0.69	0.3
	0.76	0.82	0.68	0.3
	0.71	0.73	0.63	0.24
	0.69	0.7	0.6	0.24
	0.61	0.6	0.56	0.18
	0.61	0.43	0.5	0.13
