# Supplementary material for: 5-HT regulates resistance to aumolertinib by attenuating ferroptosis in lung adenocarcinoma
Source: EMBO Mol Med. 2025 Sep 2;17(10):2586–611. doi: 10.1038/s44321-025-00293-5 (PMC12514003; doi:10.1038/s44321-025-00293-5)
Supplement: Supplementary file 9 — Source data Fig. 6 [file 44321_2025_293_MOESM9_ESM.zip › Figure 6/6D/Tumor volume.xlsx]

## Sheet: Sheet1
	day	6	8	10	12	14	16	18	20	22	24	26	28	30
NC	1	29.4268	39.3467	75.7711	140.672	279.491	278.585	403.789	363.336	459.418	563.43	758.246	794.211	745.667
	2	25.4026	64.8838	56.0221	92.5965	201.523	240.75	228.533	364.579	288.85	408.624	695.403	574.192	737.415
	3	17.7443	31.8158	42.2617	104.194	175.195	146.495	205.351	363.673	316.492	387.281	572.503	784.912	811.111
	4	26.6494	41.8796	67.3159	124.72	148.108	265.042	237.658	345.826	352.238	489.219	551.355	645.211	647.275
	5	19.5928	46.8054	75.7424	146.212	126.718	228.948	243.458	341.768	380.796	459.609	633.281	814.059	726.249
	6	28.15	38.9433	103.65	163.941	119.336	131.868	208.514	232.182	257.645	240.728	357.066	401.45	624.314
	7	24.5212	36.2629	59.8828	82.7582	95.456	220.763	202.705	213.103	309.713	402.709	430.461	620.758	608.275
Aum	1	24.5992	38.5911	67.6494	143.461	251.874	194.127	245.05	279.491	256.937	395.445	344.715	561.798	522.647
	2	81.8337	99.6307	121.588	197.305	218.024	240.285	297.97	333.714	305.158	584.583	651.164	755.552	774.134
	3	72.9197	82.8965	97.61	129.424	184.383	405.912	399.162	360.321	424.344	545.956	602.969	750.877	762.042
	4	33.2319	46.8291	69.1569	121.954	169.237	122.062	152.451	369.829	319.291	338.271	439.599	504.037	621.099
	5	24.463	50.0366	111.484	116.132	159.466	190.505	256.373	296.074	285.701	399.486	435.006	695.027	770.579
	6	17.7132	35.9496	50.156	122.832	109.063	106.909	219.1	130.033	236.63	405.238	436.413	697.16	640.429
	7	12.6025	13.5	64.5918	60.2109	64.6345	84.7137	186.74	208.1	250.178	343.891	383.993	696.565	551.436
Palon	1	15.2686	23.845	74.7143	104.233	258.638	212.798	270.681	202.3	348.746	395.471	427.375	552.393	595.517
	2	13.8178	27.4972	55.8574	112.806	211.398	176.831	215.456	247.951	263.1	332.982	442.222	479.203	479.203
	3	27.9262	30.8521	53.3898	125.048	174.921	169.751	145.039	334.4	222.573	274.4	261.707	493.082	548.212
	4	23.384	42.0102	51.0992	113.056	170.214	217.018	299.687	169.023	276.765	428.05	454.845	833.293	635.213
	5	28.3878	29.0784	52.3148	88.9717	149.001	186.101	138.587	262.58	217.741	326.222	296.951	421.509	514.558
	6	12.2897	39.9382	59.391	76.6244	115.038	148.975	204.291	258.144	218.347	274.398	253.645	422.854	420.427
	7	32.8641	36.7734	40.0814	65.3229	76.5136	129.491	118.783	139.767	184.087	153.492	244.756	365.997	408.437
Comb	1	45.4723	41.0844	71.1243	123.595	226.446	235.64	217.273	165.911	136.049	177.195	160.889	300.058	271.292
	2	27.4763	50.2539	65.6578	133.505	204.66	383.386	177.414	240.803	333.752	273.358	380.841	324.441	278.924
	3	22.9414	33.7096	36.5386	98.2191	178.177	200.399	133.774	162.886	192.914	236.058	289.672	314.711	230.545
	4	29.5279	49.694	69.5588	107.764	161.923	227.577	277.109	163.281	257.253	234.692	232.884	256.316	286.654
	5	14.9903	37.504	51.6239	84.9415	147.376	180.32	116.819	123.869	124.702	155.121	147.046	127.139	109.447
	6	16.0804	38.6234	49.3982	75.2	102.315	130.187	109.816	118.987	161.414	153.55	156.3	165.687	192.051
	7	7.28156	16.11	32.9832	59.6073	73.0854	94.1549	127.554	92.9857	120.337	216.357	245.547	125.715	162.5
