# Supplementary material for: 5-HT regulates resistance to aumolertinib by attenuating ferroptosis in lung adenocarcinoma
Source: EMBO Mol Med. 2025 Sep 2;17(10):2586–611. doi: 10.1038/s44321-025-00293-5 (PMC12514003; doi:10.1038/s44321-025-00293-5)
Supplement: Supplementary file 9 — Source data Fig. 6 [file 44321_2025_293_MOESM9_ESM.zip › Figure 6/6E/Body weight.xlsx]

## Sheet: Sheet1
	day	6	8	10	12	14	16	18	20	22	24	26	28	30
NC	1	23.9	24.6	26.3	27	26.3	26	26.7	26	26.7	26.8	26	27	25.9
	2	23.1	23.7	24.3	25.4	24.6	23.9	24.3	24.2	25.3	24.8	26.5	27.1	27.1
	3	23.2	24	25.2	25.1	25.5	25.6	26.7	25.5	26.4	26.9	27.2	28.6	29.8
	4	22.3	21.3	22	22.6	22.4	23.1	24.1	23.8	23.9	24.7	25	24.1	20.1
	5	22.9	23.8	24.4	25	25.1	24.8	25.8	24.9	25.4	25.6	26.3	27.2	27.5
	6	23.7	24.6	25.9	26	25.2	25.3	25.3	24.6	25.9	26.2	25.7	26.9	27.4
	7	25.5	26.3	27.2	27.8	28.1	27.4	28.6	28.5	28.5	28.5	28.9	29.8	30
Aum	1	22.9	23.7	24.9	26.1	25.9	25.9	26.3	25.5	26.6	26.9	27.4	27.9	27.9
	2	24.6	25.2	25.3	25.6	24.8	24.7	25	23.5	24.7	25.1	26.2	26.5	27.3
	3	23.2	23.2	24.5	25.7	26	25.6	26.1	25.4	27	25.8	26.9	27.5	28
	4	24.6	25	26.4	26.5	26.5	26	26.9	26.3	26.2	26.9	27.1	28	26.9
	5	25.1	26.3	26.7	28.3	28.1	27.1	28.3	28	27.9	27	28.4	28.9	29.9
	6	23.9	24.8	25.5	25.9	25.9	26	26.9	26.7	27.3	27.2	27.7	28.5	28.8
	7	22.7	22.7	23.7	24.2	24.1	23.9	24.7	24.3	25.8	25	25.3	26	26
Palon	1	23.5	23.7	24.4	25.1	25.3	24.7	25.1	25.2	26	26.4	26.7	27.7	29.1
	2	25.8	26	26.7	27.1	26.9	26.4	27.2	27.5	25.3	24.3	24.1	23.6	23.2
	3	22.4	22.5	23.8	25.1	25.4	24.8	25.5	25.5	26.3	26.4	26.8	28	28.1
	4	22.1	23.1	24.3	25.9	26.2	25.3	26.2	26.4	27	27.3	27.9	28.2	28.4
	5	22.8	23.4	24.3	25.4	24.7	23.5	23.8	23.5	24.4	24.5	25	26.1	26.2
	6	23.9	24.2	24.8	24.9	25.2	24.7	25.1	25.3	26.1	26.9	27.1	28.1	28.5
	7	28.6	28.9	29	28.6	27.7	27.3	27.9	28.1	29.1	29.9	30.3	30.3	30.2
Comb	1	23.5	24.2	25.2	26	25.8	25.6	26	25.3	26.1	26.1	26.9	26.9	27.5
	2	23.7	24.4	24.8	26	25.6	26	25.7	25.3	26	25.6	25.9	26.3	26.9
	3	25.3	25.4	26.1	26.4	26.2	25.9	27	26.5	27	27.6	27.9	28	28.2
	4	25.2	25.8	25.7	26.5	25.5	25.3	26	25.7	26.1	26.6	27.3	27.1	27.2
	5	23	24	24.7	25.4	25.3	25	25.3	25.3	25.5	24.8	25.3	26.6	26.8
	6	20.8	22.3	22.3	23.8	24.9	24.1	24.9	24.8	25.7	25.2	26	26.2	27.5
	7	23.5	23.7	24.5	25.5	24.7	24	24.5	24.7	26	25.5	26.4	26.2	27.1
