# Supplementary material for: 5-HT regulates resistance to aumolertinib by attenuating ferroptosis in lung adenocarcinoma
Source: EMBO Mol Med. 2025 Sep 2;17(10):2586–611. doi: 10.1038/s44321-025-00293-5 (PMC12514003; doi:10.1038/s44321-025-00293-5)
Supplement: Supplementary file 9 — Source data Fig. 6 [file 44321_2025_293_MOESM9_ESM.zip › Figure 6/6F-6I/hepatic and renal function.xlsx]

## Sheet: Sheet1
UREA	NC	Aum	Palon	Comb		Creatinine	NC	Aum	Palon	Comb		ALT	NC	Aum	Palon	Comb		AST	NC	Aum	Palon	Comb
	10.3	8.5	8.7	8.9			11	9	8	9			33	44	39	27			158	178	132	136
	10.1	8.6	8.7	8.9			11	9	8	9			30	46	39	31			160	178	131	136
	9.7	8.7	9.5	7.9			11	8	9	9			32	45	39	33			174	176	135	136
	9.4	8.9	10.1	7.9			11	9	5	9			33	44	38	29			176	176	141	137
	8.4	9.5	9.7	7.2			9	9	8	8			32	45	45	36			189	170	144	138
